# Supplementary material for: Effects of Glutamine, Curcumin and Fish Bioactive Peptides Alone or in Combination on Intestinal Permeability in a Chronic-Restraint Stress Model
Source: Int J Mol Sci. 2023 Apr 13;24(8):7220. doi: 10.3390/ijms24087220 (PMC10139227; doi:10.3390/ijms24087220)
Supplement: Supplementary file 1 [file ijms-24-07220-s001.zip]

Archive with 1 entries (1 files):
- ijms-2306006-supplementary.pdf
